# Supplementary material for: Dose-Volume Histogram Parameters and Quality of Life in Patients with Prostate Cancer Treated with Surgery and High-Dose Volumetric-Intensity-Modulated Arc Therapy to the Prostate Bed
Source: Cancers (Basel). 2023 Jun 30;15(13):3454. doi: 10.3390/cancers15133454 (PMC10340614; doi:10.3390/cancers15133454)
Supplement: Supplementary file 1 [file cancers-15-03454-s001.zip]

Archive with 2 entries (2 files):
- Prostate_DVH_QoL_supplement_r1.pdf
- Supplementary_Table_S1.csv
