# Supplementary material for: Dose-Volume Histogram Parameters and Quality of Life in Patients with Prostate Cancer Treated with Surgery and High-Dose Volumetric-Intensity-Modulated Arc Therapy to the Prostate Bed
Source: Cancers (Basel). 2023 Jun 30;15(13):3454. doi: 10.3390/cancers15133454 (PMC10340614; doi:10.3390/cancers15133454)
Supplement: Supplementary file 1 [file cancers-15-03454-s001.zip › Supplementary_Table_S1.csv]

	Age_at_diagnosis	Age_at_surgery	Age_at_radiotherapy	Age_at_survey	Time_from_surgery_to_radiotherapy	Radiotherapy_follow-up	Surgical_technique	Nerve_sparing	PreRT_PSA	Total_dose_prostate_bed	Total_dose_prostate_bed_w_boost	Fraction_dose	Pelvic_lymph_node_irradiation	Bladder_Volume	Bladder_V5Gy	Bladder_V10Gy	Bladder_V15Gy	Bladder_V20Gy	Bladder_V25Gy	Bladder_V30Gy	Bladder_V35Gy	Bladder_V40Gy	Bladder_V45Gy	Bladder_V50Gy	Bladder_V55Gy	Bladder_V60Gy	Bladder_V65Gy	Bladder_V70Gy	Bladder_V75Gy	Bladder_V5Gy_cc	Bladder_V10Gy_cc	Bladder_V15Gy_cc	Bladder_V20Gy_cc	Bladder_V25Gy_cc	Bladder_V30Gy_cc	Bladder_V35Gy_cc	Bladder_V40Gy_cc	Bladder_V45Gy_cc	Bladder_V50Gy_cc	Bladder_V55Gy_cc	Bladder_V60Gy_cc	Bladder_V65Gy_cc	Bladder_V70Gy_cc	Bladder_V75Gy_cc	Bladder_D_Mean_Gy	Bladder_D_Mean	Bladder_D_Median_Gy	Bladder_D_Median	Bladder_D_max_Gy
0	63.9	64.3	70.6	72.2	6.3	1.6	1.0	1.0	1.91	76.0	76.0	2.0	0.0	510.9	34.4115	25.8146	22.1945	19.8602	18.0381	16.4709	14.999200000000002	13.6596	12.4947	11.4953	10.6279	9.7953	8.93396	7.905760000000001	1.08467	175.80835349999995	131.8867914	113.3917005	101.4657618	92.1566529	84.1498281	76.6309128	69.78689639999999	63.8354223	58.7294877	54.297941099999996	50.044187699999995	45.64360164	40.390527840000004	5.54157903	13.467	17.719736842105263	2.566	3.376315789473684	76.897
1	64.2	64.3	74.5	75.4	10.2	0.9	0.0	0.0	0.24	70.0	70.0	2.0	0.0	525.2	28.7951	18.0618	15.1534	13.5855	12.4695	11.5824	10.8477	10.2126	9.63955	9.09728	8.55713	7.983380000000001	7.31565	5.07219	0.0	151.23186520000002	94.86057360000002	79.58565680000001	71.35104600000001	65.48981400000001	60.830764800000004	56.9721204	53.6365752	50.6269166	47.77891456	44.942046760000004	41.928711760000006	38.4217938	26.639141880000004	0.0	10.133	14.475714285714284	2.027	2.895714285714286	72.506
2	70.3	70.5	71.0	74.7	0.5	3.7	0.0	1.0	0.01	72.0	72.0	2.0	0.0	222.4	100.0	100.0	99.0202	84.3777	68.4923	56.8158	47.246	39.5583	33.1635	26.7912	20.1079	15.2336	12.1472	8.82646	0.0	222.4	222.4	220.2209248	187.6560048	152.3268752	126.35833920000002	105.07510400000001	87.9776592	73.75562400000001	59.5836288	44.719969600000006	33.8795264	27.0153728	19.630047040000004	0.0	38.059	44.04976851851851	33.467	38.7349537037037	74.053
3	72.1	72.2	75.7	76.5	3.5	0.8	1.0	0.0	0.36	74.0	74.0	2.0	1.0	187.3	100.0	100.0	99.6974	85.7996	76.4208	71.0893	67.4568	64.6217	62.2737	60.12850000000001	57.9394	55.50970000000001	52.3878	34.6724	0.016563	187.3	187.3	186.7332302	160.70265080000001	143.1361584	133.1502589	126.34658640000002	121.03644410000001	116.6386401	112.62068050000002	108.5204962	103.96966810000002	98.1223494	64.9414052	0.031022499000000005	51.805	70.00675675675676	67.538	91.26756756756757	75.236
4	62.5	62.7	63.3	67.1	0.6	3.9	1.0	1.0	0.39	72.0	72.0	1.8	1.0	183.2	100.0	99.5408	83.213	68.1873	58.6947	49.4084	41.6166	36.9068	33.8572	31.306999999999995	28.9483	26.6108	23.8193	19.4326	0.0	183.2	182.3587456	152.44621599999996	124.91913359999998	107.52869039999999	90.5161888	76.2416112	67.61325759999998	62.02639039999999	57.35442399999999	53.03328559999999	48.7509856	43.636957599999995	35.6005232	0.0	37.551	52.15416666666667	29.728	41.28888888888889	74.221
5	68.5	68.6	68.9	73.3	0.3	4.4	1.0	0.0	0.12	72.0	72.0	1.8	1.0	150.0	94.2042	85.4448	81.1588	77.901	74.9411	71.4899	64.6509	50.27510000000001	44.7375	41.5881	39.0101	36.3444	32.8656	25.796199999999995	0.0	141.3063	128.1672	121.73819999999999	116.8515	112.41165000000001	107.23485000000001	96.97634999999998	75.41265000000001	67.10624999999999	62.38214999999999	58.515150000000006	54.5166	49.2984	38.6943	0.0	43.455	60.354166666666664	40.163	55.78194444444444	73.082
6	69.5	69.8	74.2	74.5	4.4	0.2	0.0	1.0	1.0	70.0	70.0	2.0	1.0	385.8	100.0	100.0	90.859	80.4158	69.3739	61.8947	56.4203	51.4069	46.4393	41.8881	39.2147	36.7961	33.9074	19.0075	0.000372961	385.8	385.8	350.534022	310.2441564	267.6445062	238.7897526	217.66951740000002	198.32782020000002	179.16281940000002	161.6042898	151.29031260000002	141.95935380000003	130.81474920000002	73.330935	0.001438883538	43.792	62.56	41.407	59.152857142857144	75.144
7	69.0	69.1	71.0	73.2	1.9	2.2	0.0	1.0	0.27	72.0	72.0	2.0	0.0	385.7	12.7051	8.24905	6.579509999999999	5.58393	4.83442	4.23975	3.71912	3.25393	2.83209	2.4333	2.03859	1.61887	1.15637	0.672295	0.0	49.0035707	31.816585850000003	25.37717007	21.537218009999997	18.646357939999998	16.352715749999998	14.34464584	12.55040801	10.92337113	9.3852381	7.86284163	6.24398159	4.46011909	2.593041815	0.0	4.494	6.241666666666666	1.251	1.7374999999999998	74.196
8	60.3	60.6	62.0	63.7	1.4	1.7	0.0	1.0	1.2	70.0	70.0	2.0	1.0	182.8	100.0	100.0	100.0	99.7798	81.7316	69.6933	60.438199999999995	50.5942	41.5958	34.6387	30.2689	26.380100000000002	22.3391	17.7489	0.0	182.8	182.8	182.8	182.3974744	149.40536480000003	127.3993524	110.4810296	92.48619760000001	76.0371224	63.3195436	55.3315492	48.2228228	40.8358748	32.444989199999995	0.0	44.135	61.298611111111114	40.308	55.98333333333333	73.041
9	53.7	53.8	56.2	61.5	2.4	5.2	0.0	1.0	0.32	72.0	72.0	1.8	1.0	114.6	100.0	100.0	100.0	99.8526	85.8084	70.4477	62.0011	57.2727	53.4118	49.7495	46.1046	42.3744	38.1513	32.4564	0.289937	114.6	114.6	114.6	114.43107959999999	98.33642640000001	80.7330642	71.05326059999999	65.6345142	61.209922799999994	57.01292699999999	52.83587159999999	48.5610624	43.7213898	37.1950344	0.332267802	49.585	68.86805555555556	49.655	68.96527777777777	75.819
10	52.4	52.6	68.8	71.6	16.2	2.8	0.0	0.0	1.58	72.0	72.0	1.8	0.0	92.8	89.2036	70.7975	62.262499999999996	56.7866	52.51240000000001	48.9533	45.9735	43.3638	40.9717	38.6952	36.388	33.9207	30.995800000000003	26.7905	0.00929547	82.7809408	65.70008	57.779599999999995	52.697964799999994	48.7315072	45.4286624	42.663408	40.241606399999995	38.0217376	35.9091456	33.768063999999995	31.478409599999996	28.7641024	24.861584	0.00862619616	36.311	50.43194444444444	28.427	39.481944444444444	75.33
11	55.8	56.1	67.0	74.5	10.9	7.5	0.0	0.0	0.32	72.0	72.0	1.8	0.0	235.4	73.6764	56.4397	49.9934	45.9238	42.7782	39.7933	36.648	33.4225	30.2125	27.1661	24.307	21.4551	18.2977	13.839000000000002	0.0	173.4342456	132.8590538	117.6844636	108.1046252	100.6998828	93.67342820000002	86.26939200000001	78.676565	71.12022499999999	63.9489994	57.218678	50.505305400000005	43.0727858	32.577006000000004	0.0	28.22	39.19444444444444	14.993	20.823611111111113	74.711
12	56.8	61.1	66.2	67.4	5.1	1.2	1.0	unknown	0.51	72.0	72.0	2.0	0.0	320.9	34.2588	23.5182	19.9998	17.914	16.275	14.893300000000002	13.649000000000001	12.5071	11.4609	10.5183	9.66424	8.85251	8.00463	6.94117	0.192613	109.9364892	75.4699038	64.1793582	57.486026	52.226474999999986	47.7925997	43.799640999999994	40.13528389999999	36.7780281	33.7532247	31.012546159999996	28.40770459	25.68685767	22.274214529999995	0.618095117	12.555	17.4375	2.852	3.9611111111111112	77.89
13	68.4	68.7	71.0	73.0	2.3	2.0	1.0	1.0	0.34	72.0	72.0	2.0	0.0	518.5	26.458	19.5659	17.3219	15.9986	14.8932	13.4497	11.9194	10.4539	9.22562	8.13904	7.14185	6.1859	5.06593	3.5439100000000003	0.00253447	137.18473	101.4491915	89.81405149999999	82.95274099999999	77.221242	69.7366945	61.802088999999995	54.203471500000006	47.834839699999996	42.2009224	37.030492249999995	32.0738915	26.26684705	18.37517335	0.013141226950000001	10.099	14.026388888888889	1.598	2.2194444444444446	76.049
14	63.2	63.3	74.8	80.6	11.5	5.8	0.0	1.0	0.38	72.0	72.0	1.8	1.0	212.1	100.0	100.0	100.0	99.8909	94.7436	73.1752	61.9545	52.9474	44.9375	36.8244	32.7882	29.4923	26.2068	21.5661	0.0	212.1	212.1	212.1	211.8685989	200.9511756	155.20459920000002	131.4054945	112.3014354	95.3124375	78.10455239999999	69.5437722	62.553168299999996	55.584622800000005	45.741698099999994	0.0	46.093	64.01805555555556	41.774	58.019444444444446	74.629
15	77.4	77.4	78.3	85.6	0.9	7.3	0.0	1.0		72.0	72.0	1.8	0.0	106.9	100.0	100.0	100.0	100.0	98.0641	88.2433	75.6023	63.2136	54.7686	49.9043	46.3588	43.1067	39.7035	35.1583	0.558937	106.9	106.9	106.9	106.9	104.8305229	94.3320877	80.8188587	67.5753384	58.5476334	53.34769670000001	49.557557200000005	46.0810623	42.4430415	37.5842227	0.597503653	52.169	72.45694444444443	49.875	69.27083333333334	78.696
16	55.3	55.6	56.7	58.3	1.1	1.7	1.0	1.0	0.06	72.0	72.0	2.0	0.0	338.5	41.4476	27.069399999999998	23.0907	20.9277	19.2624	17.7733	16.3012	14.810700000000002	13.3891	12.1122	10.9324	9.81246	8.65269	7.20875	0.0	140.300126	91.629919	78.16201949999999	70.8402645	65.20322399999999	60.1626205	55.179562000000004	50.13421950000001	45.3221035	40.999797	37.006173999999994	33.2151771	29.28935565	24.40161875	0.0	14.401	20.001388888888886	3.85	5.347222222222222	74.688
17	52.1	52.2	61.4	61.8	9.2	0.4	0.0	0.0	0.35	76.0	76.0	2.0	0.0	367.8	16.4773	11.6995	9.61406	8.24988	7.24811	6.403929999999999	5.63424	4.9805	4.44463	4.00316	3.6292699999999996	3.29229	2.9323	2.54051	1.9666799999999998	60.6035094	43.030761000000005	35.36051268000001	30.34305864	26.658548579999998	23.553654539999997	20.722734720000002	18.318279	16.347349140000002	14.723622480000001	13.34845506	12.10904262	10.7849994	9.34399578	7.233449039999999	6.12	8.052631578947368	1.226	1.6131578947368421	79.636
18	71.8	72.0	73.7	77.3	1.7	3.6	1.0	1.0	0.6	72.0	72.0	1.8	1.0	249.6	100.0	100.0	99.9248	76.8739	53.1164	38.988	27.384000000000004	19.7078	14.1192	10.9038	8.80654	6.803819999999999	5.42535	3.9879199999999995	0.0	249.6	249.6	249.4123008	191.8772544	132.5785344	97.314048	68.350464	49.19066879999999	35.241523199999996	27.2158848	21.98112384	16.982334719999997	13.5416736	9.953848319999999	0.0	30.786	42.75833333333334	25.963	36.05972222222222	73.764
19	69.0	69.6	70.7	75.9	1.1	5.2	1.0	0.0	0.56	72.0	72.0	1.8	0.0	125.5	88.2854	59.4131	51.5594	47.7461	45.0228	42.6592	40.5844	38.6547	36.4427	32.4097	26.3113	22.2534	19.0344	15.0909	0.24917200000000003	110.798177	74.5634405	64.707047	59.9213555	56.50361399999999	53.537296	50.93342200000001	48.5116485	45.7355885	40.6741735	33.020681499999995	27.928016999999997	23.888172	18.9390795	0.31271086000000003	30.733	42.68472222222222	16.691	23.181944444444444	79.066
20	60.8	60.8	62.4	67.2	1.6	4.8	1.0	1.0	0.15	72.0	72.0	1.8	1.0	181.2	100.0	100.0	100.0	100.0	93.479	71.8909	60.6662	50.3949	40.1478	19.8109	0.0	0.0	0.0	0.0	0.0	181.2	181.2	181.2	181.2	169.383948	130.26631079999999	109.9271544	91.31555879999999	72.74781359999999	35.8973508	0.0	0.0	0.0	0.0	0.0	39.121	77.62103174603176	40.2	79.76190476190477	52.58
21	64.4	64.5	64.8	69.0	0.3	4.2	1.0	0.0	0.84	72.0	72.0	1.8	1.0	218.7	100.0	100.0	100.0	99.4956	90.046	77.2191	62.862399999999994	51.003	42.4567	36.8318	31.939600000000002	27.701700000000002	24.0152	20.1129	0.252697	218.7	218.7	218.7	217.59687719999997	196.930602	168.8781717	137.4800688	111.543561	92.85280289999999	80.55114660000001	69.8519052	60.5836179	52.5212424	43.9869123	0.552648339	45.771	63.57083333333333	40.471	56.20972222222221	76.313
22	50.8	51.1	52.6	58.1	1.5	5.4	1.0	0.0	0.38	72.0	72.0	1.8	0.0	300.8	42.1286	28.7369	24.9294	22.6474	20.93	19.2366	17.5187	15.8989	14.401999999999997	13.0385	11.7961	10.5966	9.39796	8.10077	0.000577611	126.7228288	86.4405952	74.98763520000001	68.1233792	62.95744	57.863692799999995	52.696249599999994	47.8238912	43.32121599999999	39.219808	35.4826688	31.874572800000003	28.26906368	24.367116160000002	0.0017374538880000003	15.274	21.21388888888889	3.906	5.425	75.303
23	52.1	52.1	56.0	57.8	3.9	1.8	1.0	1.0	0.42	72.0	72.0	2.0	0.0	121.3	97.8172	73.6763	63.0714	56.0593	50.2407	44.5481	40.1968	36.7756	33.8997	31.3759	29.025300000000005	26.5658	23.624	19.3	0.0	118.6522636	89.3693519	76.5056082	67.9999309	60.941969099999994	54.036845299999996	48.75871840000001	44.60880279999999	41.1203361	38.0589667	35.2076889	32.2243154	28.655911999999997	23.4109	0.0	33.657	46.74583333333333	25.211	35.015277777777776	74.743
24	65.6	65.7	70.7	73.2	5.0	2.5	1.0	1.0	0.4	72.0	72.0	2.0	0.0	132.7	81.8429	48.0986	38.4541	33.5239	30.287999999999997	27.6288	25.278500000000005	23.1405	21.2955	19.6581	18.1157	16.5402	14.837700000000002	12.8965	5.24913	108.60552829999999	63.82684219999999	51.02859069999999	44.48621529999999	40.192175999999996	36.663417599999995	33.5445695	30.707443499999997	28.2591285	26.086298699999997	24.0395339	21.948845399999996	19.689627899999998	17.113655499999997	6.965595509999999	23.375	30.756578947368425	9.413	12.385526315789475	77.697
25	76.5	76.5	77.7	79.0	1.2	1.3	unknown	unknown	0.23	72.0	72.0	2.0	0.0	128.4	98.0737	77.4607	67.9205	61.03179999999999	55.83509999999999	51.8421	48.4174	45.259	42.1615	38.8621	34.82	30.431200000000004	26.793899999999997	22.3589	0.0	125.9266308	99.4595388	87.209922	78.3648312	71.69226839999999	66.56525640000001	62.1679416	58.112556000000005	54.135366	49.898936400000004	44.70888	39.073660800000006	34.4033676	28.7088276	0.0	37.385	51.923611111111114	32.617	45.30138888888888	74.933
26	64.4	64.5	65.0	65.3	0.5	0.3	0.0	0.0	0.39	70.0	70.0	2.0	1.0	430.9	100.0	97.7903	90.0353	70.351	49.5285	36.8841	27.9638	22.5594	18.6439	15.410500000000003	13.339399999999998	12.0312	10.5728	1.57069	0.0	430.9	421.3784027	387.9621077	303.142459	213.4183065	158.9335869	120.49601419999999	97.2084546	80.33656509999999	66.4038445	57.47947459999999	51.8424408	45.5581952	6.76810321	0.0	30.925	44.17857142857143	24.836	35.480000000000004	74.76
27	74.9	75.1	76.0	79.6	0.9	3.6	0.0	1.0	0.73	72.0	72.0	1.8	1.0	185.4	100.0	100.0	97.5904	89.2513	70.3149	59.4267	49.3113	41.2884	34.6479	28.412400000000005	22.0496	18.055	15.268800000000002	12.1981	0.0	185.4	185.4	180.9326016	165.4719102	130.3638246	110.1771018	91.42315020000001	76.54869360000001	64.2372066	52.67658960000001	40.87995840000001	33.47397	28.308355200000005	22.6152774	0.0	39.271	54.543055555555554	34.618	48.08055555555556	74.086
28	65.8	65.9	66.2	69.1	0.3	2.9	0.0	1.0	4.25	72.0	72.0	1.8	1.0	261.3	100.0	100.0	100.0	99.9885	94.4748	68.4275	51.205	42.8321	37.1446	32.5577	29.0318	25.4966	21.7013	16.9034	0.00552043	261.3	261.3	261.3	261.2699505	246.86265240000003	178.8010575	133.798665	111.9202773	97.05883979999999	85.07327009999999	75.86009340000001	66.6226158	56.70549690000001	44.168584200000005	0.01442488359	43.414	60.297222222222224	35.557	49.38472222222223	75.237
29	67.4	71.3	72.1	72.5	0.8	0.4	1.0	unknown	0.21	70.0	70.0	2.0	0.0	306.2	79.1766	68.7791	64.8209	59.798399999999994	53.754000000000005	48.6865	44.6185	41.641	39.1692	36.9604	34.8486	32.6458	29.9902	14.2988	0.0	242.4387492	210.6016042	198.48159579999998	183.10270079999998	164.594748	149.07806300000001	136.621847	127.504742	119.9360904	113.17274479999999	106.70641319999999	99.9614396	91.8299924	43.7829256	0.0	34.996	49.994285714285716	28.647	40.924285714285716	73.215
30	61.2	61.5	62.6	64.0	1.1	1.4	0.0	1.0	0.18	72.0	72.0	2.0	0.0	225.1	40.0829	27.107999999999997	23.2411	21.1691	19.6162	18.5268	17.5316	16.5925	15.6854	14.7982	13.894299999999998	12.9553	11.9227	10.5316	0.00143977	90.2266079	61.02010799999999	52.3157161	47.6516441	44.1560662	41.7038268	39.4636316	37.349717500000004	35.307835399999995	33.3107482	31.276069299999996	29.1623803	26.837997700000003	23.706631599999998	0.0032409222699999996	15.52	21.555555555555557	3.644	5.061111111111112	75.764
31	61.1	61.8	62.3	66.6	0.5	4.3	1.0	1.0		72.0	72.0	1.8	1.0	236.9	100.0	100.0	83.5229	64.1673	49.3909	38.3422	30.7418	26.3413	23.0346	20.3085	17.8549	15.8018	13.7601	10.7707	0.00738747	236.9	236.9	197.86575010000004	152.0123337	117.0070421	90.8326718	72.8273242	62.402539700000005	54.568967400000005	48.1108365	42.298258100000005	37.4344642	32.5976769	25.5157883	0.01750091643	32.199	44.72083333333333	24.755	34.38194444444444	75.533
32	54.2	54.3	57.8	63.6	3.5	5.8	unknown	unknown	0.41	72.0	72.0	1.8	0.0	109.5	100.0	100.0	99.3826	97.6797	92.3831	80.8305	69.9609	61.61449999999999	54.37230000000001	47.5176	41.1152	35.8656	30.9532	24.2099	0.0132722	109.5	109.5	108.823947	106.95927149999999	101.1594945	88.5093975	76.60718549999999	67.4678775	59.53766850000001	52.031772000000004	45.021144	39.272832	33.893753999999994	26.5098405	0.014533059	49.293	68.4625	48.169	66.90138888888887	75.532
33	77.6	77.8	83.4	84.1	5.6	0.7	1.0	0.0	0.47	70.0	70.0	2.0	0.0	692.0	45.909	37.088	33.4282	30.6724	27.6509	24.8194	22.5244	20.6592	19.072	17.6935	16.4321	15.1329	13.4661	5.89298	0.0	317.69028	256.64896	231.32314399999998	212.253008	191.34422800000002	171.75024800000003	155.868848	142.96166399999998	131.97824	122.43902	113.710132	104.719668	93.185412	40.7794216	0.0	18.705	26.721428571428568	4.027	5.752857142857143	73.266
34	66.0	66.1	66.4	69.4	0.3	3.0	1.0	1.0	0.38	72.0	72.0	1.8	1.0	184.0	100.0	100.0	100.0	100.0	89.777	73.5715	65.2773	60.0455	56.5123	53.0381	49.0661	45.0474	41.0737	33.2605	0.0	184.0	184.0	184.0	184.0	165.18967999999998	135.37156	120.11023199999998	110.48371999999999	103.98263200000001	97.590104	90.28162400000001	82.88721600000001	75.575608	61.19932	0.0	50.574	70.24166666666667	53.985	74.97916666666666	73.823
35	66.7	66.7	71.9	72.1	5.2	0.2	1.0	0.0	0.91	70.0	70.0	2.0	1.0	407.5	100.0	100.0	99.7793	90.2737	74.9489	64.0345	56.379000000000005	50.4736	45.0727	38.8461	34.6109	32.0545	29.2489	7.21267	0.0	407.5	407.5	406.60064750000004	367.8653275	305.4167675	260.9405875	229.744425	205.67991999999998	183.6712525	158.2978575	141.0394175	130.6220875	119.1892675	29.391630250000002	0.0	43.824	62.605714285714285	40.438	57.768571428571434	72.732
36	66.9	69.5	75.0	75.8	5.5	0.8	0.0	1.0	0.53	70.0	70.0	2.0	0.0	524.2	37.6646	25.4296	22.1356	20.3515	19.0706	17.9751	17.0224	16.1145	15.223599999999998	14.349200000000002	13.4576	12.5229	11.4354	5.87884	0.0	197.4378332	133.30196320000002	116.03481520000001	106.68256300000002	99.9680852	94.22547420000002	89.23142080000001	84.47220899999999	79.8021112	75.21850640000001	70.54473920000001	65.64504180000002	59.944366800000005	30.816879280000006	0.0	14.51	20.728571428571428	3.208	4.582857142857144	74.709
37	61.5	61.6	62.0	63.9	0.4	2.0	1.0	1.0	0.1	72.0	72.0	2.0	0.0	141.8	70.6907	56.9442	51.53959999999999	47.0622	42.3774	38.3399	35.0436	32.2697	29.810100000000002	27.5553	25.4566	23.3971	21.222	18.4176	0.0	100.23941260000002	80.74687560000001	73.08315280000001	66.7341996	60.09115320000001	54.3659782	49.6918248	45.75843460000001	42.270721800000004	39.0734154	36.097458800000005	33.1770878	30.092796000000007	26.116156800000002	0.0	28.501	39.584722222222226	16.74	23.25	74.757
38	64.9	65.2	72.7	74.1	7.5	1.4	0.0	unknown	0.2	72.0	72.0	2.0	1.0	208.4	100.0	100.0	100.0	91.1876	76.0705	56.25589999999999	40.7986	33.3866	29.4922	26.9691	24.8885	22.8744	20.7601	18.0467	0.001409	208.4	208.4	208.4	190.03495840000002	158.530922	117.23729559999998	85.0242824	69.5776744	61.461744800000005	56.2036044	51.867634	47.670249600000005	43.2640484	37.6093228	0.002936356	39.465	54.81250000000001	31.626	43.925000000000004	75.237
39	68.2	68.4	68.9	69.7	0.5	0.8	1.0	0.0	0.1	70.0	70.0	2.0	1.0	255.5	100.0	100.0	99.5825	97.0462	85.4859	61.704800000000006	48.0511	41.0087	36.0624	31.6285	29.0298	26.7482	24.2672	12.881700000000002	0.0	255.5	255.5	254.43328749999998	247.95304099999998	218.41647450000002	157.655764	122.77056049999999	104.77722849999999	92.13943199999999	80.8108175	74.171139	68.341651	62.002696	32.912743500000005	0.0	42.136	60.19428571428572	34.037	48.62428571428571	73.582
40	58.3	58.4	59.1	61.7	0.7	2.6	1.0	1.0	0.07	72.0	72.0	2.0	0.0	259.4	69.8277	55.01830000000001	49.2259	44.2117	38.4515	34.7616	31.9609	29.7506	27.8843	26.186500000000002	24.5317	22.8274	20.9336	18.3683	0.0	181.13305379999997	142.7174702	127.69198459999998	114.68514979999999	99.74319100000001	90.1715904	82.90657459999998	77.1730564	72.3318742	67.927781	63.6352298	59.21427559999999	54.3017584	47.6473702	0.0	27.162	37.724999999999994	14.2	19.72222222222222	74.896
41	53.6	53.9	54.2	55.1	0.3	0.8	0.0	1.0	0.97	70.0	70.0	2.0	0.0	561.9	44.7385	34.0269	30.5554	28.370600000000003	26.3966	24.0172	21.764	19.6942	17.9075	16.3575	15.0035	13.717199999999998	12.3371	6.435580000000001	0.0	251.38563150000002	191.19715109999999	171.69079259999998	159.4144014	148.32249539999998	134.9526468	122.291916	110.66170979999998	100.62224249999998	91.91279250000001	84.3046665	77.07694679999999	69.32216489999999	36.16152402	0.0	17.753	25.361428571428572	4.052	5.788571428571428	73.612
42	66.8	66.9	68.2	71.3	1.3	3.1	1.0	1.0	0.2	72.0	72.0	1.8	1.0	212.8	100.0	100.0	100.0	99.2631	88.9795	70.3682	57.612399999999994	48.0694	39.7916	30.165999999999997	16.2752	12.7637	9.99288	6.843539999999999	0.0	212.8	212.8	212.8	211.2318768	189.348376	149.74352960000002	122.5991872	102.29168320000001	84.67652480000001	64.193248	34.6336256	27.161153600000002	21.26484864	14.56305312	0.0	41.433	57.54583333333333	38.91	54.041666666666664	74.51
43	73.7	74.4	75.2	78.3	0.8	3.1	unknown	unknown	1.66	75.6	75.6	1.8	0.0	180.6	81.2547	59.9279	52.62480000000001	48.0848	44.5062	41.4094	38.7527	36.5572	34.7142	33.0498	31.439	29.7605	27.8589	25.355	2.95009	146.7459882	108.22978739999999	95.0403888	86.8411488	80.3781972	74.78537639999999	69.98737619999999	66.0223032	62.6938452	59.68793879999999	56.778833999999996	53.747463	50.3131734	45.791129999999995	5.32786254	32.072	42.42328042328043	17.713	23.429894179894184	76.852
44	74.0	74.0	74.5	76.5	0.5	2.0	1.0	0.0	0.21	72.0	72.0	2.0	1.0	69.5	100.0	100.0	100.0	99.7099	81.9868	72.0114	62.31089999999999	55.48649999999999	49.8823	44.8521	40.0383	35.1665	29.821	22.7978	0.0128061	69.5	69.5	69.5	69.29838050000001	56.980826	50.047923	43.30607549999999	38.5631175	34.6681985	31.1722095	27.8266185	24.4407175	20.725595000000002	15.844470999999999	0.0089002395	47.07	65.375	44.889	62.34583333333333	75.629
45	63.5	63.7	73.8	75.9	10.1	2.1	unknown	unknown	0.32	72.0	76.0	2.0	0.0	80.0	89.2669	71.2405	62.255	55.30500000000001	49.3716	44.1705	39.1671	34.5957	30.3566	26.472299999999997	23.011	19.7864	16.5665	12.4873	0.547934	71.41352	56.992399999999996	49.804	44.244	39.497279999999996	35.3364	31.33368	27.676560000000002	24.28528	21.17784	18.4088	15.829120000000001	13.2532	9.98984	0.4383472	31.289	41.169736842105266	24.418	32.12894736842105	77.036
46	67.6	67.9	76.3	77.0	8.4	0.7	1.0	1.0	0.64	70.0	70.0	2.0	0.0	137.1	99.9992	94.8217	85.6851	77.7836	71.1249	65.907	61.7953	58.31190000000001	55.2217	52.3127	49.4142	46.3058	42.4858	19.9373	0.0223536	137.0989032	130.00055070000002	117.4742721	106.64131560000001	97.5122379	90.35849699999999	84.7213563	79.94561490000001	75.70895069999999	71.7207117	67.7468682	63.48525179999999	58.24803179999999	27.3340383	0.0306467856	46.556	66.50857142857143	53.996	77.13714285714286	76.083
47	68.2	74.6	75.3	76.1	0.7	0.8	1.0	1.0	12.2	70.0	70.0	2.0	0.0	98.6	98.2332	87.9923	77.9705	70.8604	66.67	63.5184	60.8336	58.4264	56.2424	54.1664	52.05449999999999	49.7128	46.6877	19.3181	0.0	96.85793519999999	86.7604078	76.878913	69.8683544	65.73662	62.62914239999999	59.981929599999994	57.608430399999996	55.4550064	53.4080704	51.32573699999999	49.0168208	46.0340722	19.0476466	0.0	45.723	65.31857142857143	59.432	84.90285714285714	73.563
48	71.0	71.2	71.5	75.6	0.3	4.1	1.0	0.0		72.0	72.0	1.8	0.0	184.3	82.034	66.3223	59.93540000000001	55.59040000000001	51.9209	47.9464	43.5412	39.3435	35.7634	32.4425	29.142699999999998	25.978299999999997	22.6301	18.5805	0.0026946	151.18866200000002	122.23199890000001	110.46094220000002	102.45310720000002	95.69021870000002	88.3652152	80.24643160000001	72.5100705	65.91194619999999	59.79152750000001	53.709996100000005	47.8780069	41.707274299999995	34.2438615	0.004966147800000001	33.073	45.93472222222223	27.609	38.34583333333333	75.563
49	66.2	66.3	69.4	70.8	3.1	1.4	1.0	0.0	0.17	72.0	72.0	2.0	0.0	263.1	68.6706	53.3993	47.9666	44.1125	40.432	36.8623	33.8326	31.4305	29.3342	27.500700000000002	25.8153	24.1406	22.2958	19.7023	0.0264772	180.6723486	140.4935583	126.20012460000001	116.0599875	106.37659200000002	96.9847113	89.01357060000001	82.6936455	77.1782802	72.3543417	67.92005430000002	63.513918600000004	58.6602498	51.8367513	0.0696615132	27.79	38.59722222222222	12.829	17.818055555555556	76.5
50	66.0	66.1	78.9	81.5	12.8	2.7	0.0	0.0	4.6	72.0	76.0	2.0	0.0	414.6	41.9189	28.6118	24.4901	22.2199	20.5364	19.2381	18.0998	17.0841	16.1627	15.295200000000001	14.4631	13.613700000000001	12.667200000000001	11.5445	6.1402	173.79575940000004	118.6245228	101.53595460000001	92.12370539999999	85.1439144	79.7611626	75.0417708	70.8306786	67.01055420000002	63.4138992	59.964012600000004	56.44240020000001	52.5182112	47.863497	25.4572692	16.331	21.488157894736844	3.804	5.005263157894737	78.038
51	73.7	73.8	75.4	80.8	1.6	5.3	0.0	0.0	0.14	72.0	72.0	1.8	1.0	56.1	100.0	100.0	100.0	92.0311	73.2536	57.191	46.6093	39.0872	33.3794	29.0196	25.5791	22.298	18.8982	14.9229	0.0	56.1	56.1	56.1	51.6294471	41.09526960000001	32.084151000000006	26.1478173	21.927919200000005	18.7258434	16.2799956	14.3498751	12.509177999999999	10.6018902	8.3717469	0.0	40.143	55.75416666666667	33.192	46.1	74.877
52	69.9	70.6	71.1	72.3	0.5	1.3	1.0	1.0	0.04	70.0	70.0	2.0	0.0	178.4	94.4158	84.3678	79.2531	70.5952	64.1762	59.3231	55.2481	51.705	48.4815	45.4306	42.4959	39.544	36.0819	19.6359	0.0	168.4377872	150.51215520000002	141.3875304	125.9418368	114.4903408	105.8324104	98.5626104	92.24172	86.490996	81.0481904	75.8126856	70.54649599999999	64.3701096	35.0304456	0.0	41.895	59.85	42.604	60.86285714285714	73.313
53	70.5	70.7	72.3	73.0	1.6	0.7	1.0	0.0	0.6	70.0	70.0	2.0	0.0	402.6	69.0284	59.4009	55.310199999999995	51.7523	48.115	44.377	41.1355	38.3536	35.7223	33.2546	31.1088	29.0912	26.863	11.4922	0.0	277.9083384	239.14802340000003	222.67886520000002	208.35475979999998	193.71099	178.66180200000002	165.61152300000003	154.4115936	143.8179798	133.8830196	125.2440288	117.1211712	108.150438	46.267597200000004	0.0	31.266	44.66571428571428	22.429	32.04142857142857	73.844
54	64.5	64.6	64.7	68.0	0.1	3.3	1.0	1.0	0.0	72.0	72.0	1.8	1.0	348.3	100.0	93.0302	80.3377	68.4658	46.8938	32.0052	24.6899	20.464	17.2741	14.6114	12.3409	10.4199	8.52916	6.14721	0.00105903	348.3	324.0241866	279.81620910000004	238.46638140000002	163.33110539999998	111.4741116	85.9949217	71.276112	60.1656903	50.8915062	42.9833547	36.2925117	29.70706428	21.410732430000003	0.0036886014900000003	29.318	40.71944444444445	24.524	34.06111111111112	75.198
55	62.2	63.6	64.7	72.2	1.1	7.4	1.0	1.0	0.23	72.0	72.0	1.8	0.0	59.4	100.0	99.3436	92.7884	87.7733	82.3114	75.5992	69.5381	63.4165	57.3812	52.2993	47.807	43.4666	38.9256	33.1544	0.0	59.4	59.0100984	55.116309599999994	52.137340200000004	48.8929716	44.9059248	41.3056314	37.669401	34.0844328	31.065784200000003	28.397358	25.819160399999998	23.1218064	19.6937136	0.0	49.583	68.86527777777778	52.521	72.94583333333333	74.492
56	75.1	75.3	78.7	79.9	3.4	1.2	1.0	0.0	0.44	72.0	72.0	1.8	0.0	162.0	68.8259	45.2145	38.173	34.5056	31.673800000000004	29.657900000000005	27.8402	26.206000000000003	24.7752	23.4119	22.0785	20.6133	18.9774	17.2455	0.0184765	111.49795800000001	73.24749	61.84026	55.899072000000004	51.311556	48.045798000000005	45.101124	42.453720000000004	40.13582400000001	37.927278	35.76717	33.393546	30.743388	27.93771	0.029931930000000002	23.966	33.28611111111111	8.228	11.427777777777777	76.792
57	60.9	61.0	65.0	66.0	4.0	0.9	1.0	0.0	0.32	70.0	74.0	2.0	0.0	315.1	67.9867	49.9042	44.4211	41.1682	38.7044	36.491	34.3998	32.4332	30.6234	28.9526	27.388800000000003	25.8336	24.071	21.1996	0.000222274	214.2260917	157.24813420000004	139.97088610000003	129.7209982	121.95756440000001	114.98314100000002	108.3937698	102.19701320000001	96.4943334	91.2296426	86.30210880000001	81.40167360000001	75.847721	66.7999396	0.0007003853740000001	27.734	37.47837837837838	9.942	13.435135135135134	75.083
58	71.3	71.5	72.6	78.8	1.1	6.2	unknown	unknown	0.56	72.0	72.0	1.8	0.0	166.3	88.3727	69.667	62.587199999999996	57.9168	54.277	50.7833	47.3458	43.8264	40.1636	36.251	32.4241	28.2007	23.0524	13.605	0.0	146.9638001	115.856221	104.0825136	96.31563840000001	90.262651	84.4526279	78.7360654	72.8833032	66.79206680000001	60.285413000000005	53.921278300000004	46.8977641	38.3361412	22.625115	0.0	34.888	48.45555555555555	31.132	43.238888888888894	73.977
59	61.4	61.6	69.8	71.8	8.2	2.0	1.0	0.0	0.11	76.0	76.0	2.0	0.0	157.0	64.3474	43.9578	36.2762	31.255099999999995	27.5656	24.7446	22.4366	20.3625	18.4403	16.6759	15.057299999999998	13.5255	11.9625	10.039	3.27224	101.02541799999999	69.013746	56.95363400000001	49.07050699999999	43.277992000000005	38.849022	35.225462	31.969125000000002	28.951271000000002	26.181162999999998	23.639960999999996	21.235034999999996	18.781125000000003	15.76123	5.1374168	20.667	27.193421052631585	7.735	10.177631578947368	77.109
60	56.7	56.9	72.5	74.8	15.6	2.3	0.0	1.0	0.64	76.0	76.0	2.0	0.0	139.6	55.71430000000001	39.2349	33.0598	29.400599999999997	26.921500000000005	24.8511	22.9536	21.2246	19.6188	18.1501	16.8118	15.5029	14.0621	12.4348	9.80993	77.7771628	54.771920400000006	46.1514808	41.0432376	37.58241400000001	34.69213559999999	32.0432256	29.629541599999996	27.3878448	25.3375396	23.469272800000002	21.6420484	19.6306916	17.358980799999998	13.69466228	20.452	26.910526315789475	6.102	8.028947368421054	79.0
61	64.2	64.3	64.5	65.0	0.2	0.5	0.0	1.0	0.08	70.0	70.0	2.0	1.0	433.2	100.0	100.0	98.5268	94.4786	85.4819	69.5623	56.1328	46.9418	39.6902	31.5166	25.7467	23.189	20.7375	13.4353	0.0	433.2	433.2	426.81809759999993	409.2812952	370.3075908	301.3438835999999	243.1672896	203.3518776	171.9379464	136.5299112	111.5347044	100.45474800000001	89.83485	58.2017196	0.0	42.62	60.885714285714286	38.171	54.53	73.024
62	61.7	62.0	62.6	63.4	0.6	0.8	1.0	1.0	0.22	70.0	70.0	2.0	0.0	339.8	69.1927	53.7578	48.029	44.317	41.1188	38.3318	35.8899	33.7736	31.8908	30.1535	28.48	26.6655	24.3798	4.73287	0.0	235.11679460000002	182.6690044	163.20254200000002	150.589166	139.7216824	130.2514564	121.95388019999999	114.76269280000001	108.3649384	102.46159300000001	96.77504	90.60936900000002	82.8425604	16.082292260000003	0.0	28.35	40.5	12.921	18.458571428571428	74.621
63	75.6	75.8	76.4	79.4	0.6	3.0	0.0	1.0	9.0	72.0	75.6	1.8	0.0	59.8	100.0	99.9292	96.4751	85.2984	79.2081	74.4277	70.3713	66.6704	63.0014	59.15089999999999	54.8786	49.9021	43.1391	32.3546	0.56136	59.8	59.75766159999999	57.6921098	51.008443199999995	47.3664438	44.507764599999994	42.0820374	39.868899199999994	37.6748372	35.3722382	32.817402799999996	29.8414558	25.797181799999997	19.3480508	0.33569328	51.319	67.88227513227514	59.911	79.24735449735451	75.964
64	58.7	58.7	59.0	63.3	0.3	4.3	0.0	1.0	0.02	72.0	72.0	1.8	1.0	212.9	100.0	100.0	100.0	77.1454	52.9551	42.6125	36.5295	32.2623	27.958899999999996	23.3856	14.824000000000002	12.548799999999998	10.6451	8.05922	0.0	212.9	212.9	212.9	164.2425566	112.7414079	90.72201249999999	77.7713055	68.68643670000002	59.524498099999995	49.787942400000006	31.560296000000005	26.716395199999997	22.6634179	17.15807938	0.0	34.492	47.90555555555555	26.22	36.416666666666664	74.616
65	68.2	68.2	69.3	73.8	1.1	4.5	0.0	1.0	0.22	72.0	72.0	1.8	1.0	101.2	100.0	100.0	90.1704	75.9682	66.5247	55.027800000000006	44.1433	36.6083	30.492399999999996	25.118299999999998	20.155	15.3335	10.3714	4.44278	0.0	101.2	101.2	91.2524448	76.8798184	67.3229964	55.68813360000001	44.6730196	37.0475996	30.8583088	25.4197196	20.39686	15.517502	10.4958568	4.49609336	0.0	36.216	50.3	32.132	44.62777777777778	73.83
66	65.8	66.1	71.5	74.8	5.4	3.3	1.0	0.0	7.9	75.6	75.6	1.8	1.0	220.4	100.0	100.0	100.0	99.0312	80.072	49.6699	36.4322	27.6067	21.3166	16.8903	12.9749	10.6348	8.81881	7.0952399999999995	4.71941	220.4	220.4	220.4	218.2647648	176.478688	109.47245960000001	80.2965688	60.8451668	46.981786400000004	37.2262212	28.5966796	23.4390992	19.43665724	15.63790896	10.40157964	36.183	47.861111111111114	29.902	39.55291005291006	77.819
67	63.5	63.8	71.5	76.8	7.7	5.3	0.0	0.0	0.32	72.0	72.0	1.8	0.0	60.5	100.0	98.6083	95.1249	91.6646	87.8901	78.8556	68.8227	62.2828	56.794900000000005	51.7027	46.7415	41.7314	36.5274	29.928300000000004	0.0008404790000000001	60.5	59.658021500000004	57.5505645	55.457083	53.173510500000006	47.707637999999996	41.637733499999996	37.681094	34.3609145	31.2801335	28.278607500000003	25.247497000000003	22.099076999999998	18.106621500000003	0.0005084897950000001	49.715	69.04861111111111	51.723	71.8375	75.186
68	61.3	61.3	79.0	80.2	17.7	1.2	0.0	0.0	0.17	72.0	76.0	2.0	0.0	527.5	29.842999999999996	20.269	17.3748	15.775499999999997	14.627	13.731400000000002	12.951699999999999	12.2561	11.6159	11.0068	10.4105	9.79572	9.11248	8.27123	2.88705	157.42182499999998	106.91897499999999	91.65207000000001	83.21576249999998	77.157425	72.43313500000001	68.3202175	64.65092750000001	61.273872499999996	58.06087	54.9153875	51.672422999999995	48.068332	43.63073824999999	15.22918875	11.929	16.568055555555556	2.268	3.15	78.301
69	77.3	77.4	79.8	80.1	2.4	0.4	0.0	1.0	0.74	70.0	74.0	2.0	0.0	580.9	50.65690000000001	41.1012	38.0133	35.4426	32.4927	28.9449	26.4902	24.666	23.1922	21.914	20.718	19.4881	18.0269	12.923000000000002	0.0042367	294.26593210000004	238.75687079999997	220.8192597	205.88606339999998	188.75009429999997	168.1409241	153.88157180000002	143.28479399999998	134.72348979999998	127.29842599999999	120.35086199999999	113.20637289999999	104.7182621	75.06970700000001	0.0246109903	21.954	29.66756756756757	5.151	6.960810810810811	75.262
70	58.6	58.7	67.5	68.1	8.8	0.6	1.0	0.0	0.33	70.0	70.0	2.0	0.0	361.5	86.5037	76.3748	69.9222	61.5308	55.10889999999999	51.1177	47.9271	45.1609	42.8852	40.7608	38.6453	36.4272	33.8665	18.9304	0.0	312.7108755	276.094902	252.768753	222.433842	199.21867349999997	184.7904855	173.2564665	163.2566535	155.02999799999998	147.350292	139.70275949999998	131.684328	122.4273975	68.433396	0.0	37.674	53.82	31.668	45.239999999999995	74.175
71	67.9	68.0	72.5	75.6	4.5	3.1	1.0	1.0	0.25	72.0	72.0	1.8	0.0	77.1	100.0	96.8204	88.2749	79.3337	66.4685	57.31860000000001	51.471000000000004	47.4043	43.9986	40.8942	37.8734	34.773	31.2672	26.021	0.027741399999999996	77.1	74.6485284	68.0599479	61.16628269999999	51.2472135	44.192640600000004	39.684141	36.5487153	33.9229206	31.529428199999995	29.200391399999994	26.809983000000003	24.1070112	20.062191	0.021388619399999996	42.516	59.050000000000004	36.672	50.93333333333333	75.619
72	66.8	67.0	75.4	75.9	8.4	0.4	1.0	0.0	2.2	70.0	70.0	2.0	1.0	271.8	100.0	100.0	98.0779	87.5533	71.1818	62.2019	56.89300000000001	52.8076	49.3304	45.894	42.872	40.4416	37.5183	5.95828	0.0	271.8	271.8	266.5757322	237.9698694	193.4721324	169.0647642	154.635174	143.53105680000002	134.0800272	124.739892	116.526096	109.9202688	101.97473940000002	16.194605040000003	0.0	45.451	64.92999999999999	43.993	62.847142857142856	72.924
73	63.1	63.0	67.6	70.3	4.6	2.7	1.0	1.0	2.6	75.6	75.6	1.8	0.0	345.9	35.7612	21.6337	17.6264	15.7305	14.437800000000001	13.4974	12.6442	11.8881	11.2172	10.5658	9.92282	9.25598	8.48813	7.66505	5.30947	123.6979908	74.8309683	60.969717599999996	54.411799499999994	49.9403502	46.6875066	43.7362878	41.120937899999994	38.800294799999996	36.54710219999999	34.323034379999996	32.01643482	29.360441669999997	26.513407949999998	18.36545673	12.497	16.530423280423282	3.278	4.335978835978836	79.972
74	66.2	66.4	66.5	70.1	0.1	3.5	0.0	1.0	0.08	72.0	72.0	1.8	1.0	204.7	100.0	100.0	98.7619	88.2237	74.4388	64.7665	55.9095	49.7508	45.5944	42.5757	39.9825	37.3243	34.3196	29.995699999999996	0.0	204.7	204.7	202.1656093	180.5939139	152.3762236	132.5770255	114.44674649999999	101.8398876	93.3317368	87.15245789999999	81.8441775	76.4028421	70.2522212	61.40119789999999	0.0	45.338	62.96944444444444	39.747	55.204166666666666	74.531
75	61.7	62.0	73.7	79.8	11.7	6.1	0.0	1.0	0.49	72.0	72.0	1.8	0.0	164.5	82.654	67.0949	60.79979999999999	56.3955	52.60520000000001	49.0284	44.5323	38.4695	34.3334	31.413599999999995	28.7886	26.051600000000004	22.377	14.9122	0.0	135.96582999999998	110.37111049999999	100.01567099999998	92.7705975	86.53555400000002	80.651718	73.2556335	63.282327499999994	56.478443	51.675371999999996	47.357246999999994	42.854882	36.810165	24.530569	0.0	32.996	45.827777777777776	28.671	39.82083333333333	72.973
76	65.5	65.5	66.1	66.6	0.6	0.6	1.0	1.0	0.16	70.0	70.0	2.0	1.0	320.6	100.0	100.0	98.8198	96.1704	89.0764	72.7909	59.4784	50.28979999999999	43.3837	38.1451	34.3415	31.205	27.6936	16.4467	0.0	320.6	320.6	316.8162788	308.3223024	285.5789384000001	233.36762539999998	190.6877504	161.2290988	139.0881422	122.2931906	110.09884900000002	100.04323000000001	88.78568160000002	52.728120200000006	0.0	45.226	64.60857142857142	40.174	57.39142857142857	71.973
77	69.3	68.5	68.8	70.2	0.3	1.4	0.0	1.0	0.49	72.0	72.0	2.0	1.0	318.5	100.0	100.0	93.6207	75.616	55.6651	39.3588	29.8139	23.5436	19.1486	16.1633	14.0205	12.2282	10.4449	8.14805	0.0206955	318.5	318.5	298.1819295	240.83695999999998	177.2933435	125.35777800000001	94.95727149999999	74.986366	60.988291	51.4801105	44.6552925	38.946816999999996	33.2670065	25.95153925	0.0659151675	32.362	44.94722222222223	26.526	36.84166666666667	75.347
78	53.8	53.8	58.8	65.4	5.0	6.6	1.0	1.0	0.15	72.0	72.0	1.8	0.0	383.2	26.6425	18.0961	15.485	13.953200000000002	12.7398	11.5328	10.1911	8.87625	7.95641	7.16878	6.4009599999999995	5.41519	4.1956	1.8076999999999999	0.0	102.09405999999998	69.3442552	59.338519999999995	53.46866240000001	48.8189136	44.1936896	39.052295199999996	34.01379	30.488963119999998	27.470764959999997	24.52847872	20.751008080000002	16.0775392	6.9271063999999996	0.0	9.54	13.249999999999998	2.224	3.0888888888888895	72.191
79	68.5	68.8	69.3	71.0	0.5	1.8	0.0	1.0	0.28	72.0	72.0	2.0	1.0	264.0	100.0	100.0	100.0	95.7756	75.128	51.1495	37.1685	28.9507	23.7087	20.3694	17.8632	15.535599999999999	13.1231	9.94466	0.00592634	264.0	264.0	264.0	252.84758399999998	198.33792	135.03468	98.12484	76.429848	62.590968	53.77521599999999	47.158848	41.013984	34.644984	26.2539024	0.015645537600000002	36.861	51.195833333333326	30.313	42.101388888888884	75.442
80	65.5	65.5	66.4	67.4	0.9	1.0	1.0	0.0	0.26	72.0	72.0	2.0	0.0	206.6	95.1356	81.6041	74.1611	65.6915	59.1824	54.3858	50.641000000000005	47.7087	45.1474	42.6621	40.0327	37.1985	33.8103	28.8632	0.77877	196.5501496	168.5940706	153.2168326	135.718639	122.2708384	112.36106280000001	104.624306	98.56617419999999	93.2745284	88.13989860000001	82.7075582	76.852101	69.8520798	59.6313712	1.6089388199999999	40.237	55.88472222222223	36.007	50.00972222222222	78.342
81	65.1	65.4	65.6	70.3	0.2	4.7	1.0	1.0	0.12	72.0	72.0	1.8	1.0	96.0	100.0	100.0	100.0	99.8951	91.9271	77.6126	66.6362	55.001400000000004	47.4906	41.2799	34.5269	28.462799999999998	23.5713	17.7775	0.0	96.0	96.0	96.0	95.899296	88.25001599999999	74.508096	63.970752000000005	52.801344	45.590976	39.628704	33.145824	27.324288	22.628448	17.066399999999998	0.0	46.68	64.83333333333333	43.132	59.90555555555556	73.945
82	64.3	64.4	66.9	67.7	2.5	0.8	0.0	unknown	5.53	70.0	74.0	2.0	0.0	224.2	65.9247	51.45960000000001	45.4004	41.0676	37.319	33.6759	30.707	28.4538	26.4703	24.5383	22.6275	20.6743	18.4387	14.838999999999999	0.00167816	147.8031774	115.3724232	101.78769679999999	92.07355919999999	83.669198	75.5013678	68.845094	63.7934196	59.3464126	55.01486859999999	50.730855	46.35178059999999	41.3395654	33.269037999999995	0.0037624347199999996	25.666	34.68378378378378	11.004	14.87027027027027	75.18
83	64.5	64.6	65.8	71.1	1.2	5.3	1.0	0.0	0.32	72.0	72.0	1.8	1.0	178.4	100.0	100.0	97.9255	66.0202	47.4135	38.4834	32.1666	26.5467	20.006	16.1742	12.9969	10.7649	8.77546	5.59753	0.0	178.4	178.4	174.699092	117.78003680000002	84.585684	68.6543856	57.3852144	47.359312800000005	35.690704000000004	28.8547728	23.186469600000002	19.2045816	15.65542064	9.985993520000001	0.0	31.65	43.958333333333336	23.923	33.226388888888884	73.72
84	70.0	70.2	70.7	78.2	0.5	7.6	1.0	0.0	0.1	72.0	72.0	1.8	0.0	117.0	94.8983	60.77669999999999	50.752900000000004	45.7676	42.2125	38.9702	35.7646	32.2477	28.5678	25.082899999999995	21.7959	18.7619	15.698200000000002	12.0379	0.0132753	111.031011	71.108739	59.380893	53.548092000000004	49.388625	45.595134	41.844582	37.729809	33.424326	29.346992999999998	25.501202999999997	21.951423000000002	18.366894000000002	14.084343	0.015532101	28.524	39.61666666666667	15.58	21.63888888888889	76.04
85	52.1	52.3	59.4	61.8	7.1	2.5	1.0	0.0	0.21	72.0	72.0	2.0	0.0	90.5	97.1664	83.6011	75.3579	68.4086	61.99819999999999	56.4825	52.1028	48.5439	45.3872	42.3886	39.3672	36.2326	32.7862	28.2497	0.05654050000000001	87.935592	75.6589955	68.1988995	61.909783000000004	56.10837099999999	51.116662500000004	47.153034000000005	43.9322295	41.075416	38.361683	35.627316	32.790503	29.671511	25.5659785	0.0511691525	40.798	56.66388888888889	37.857	52.579166666666666	77.002
86	55.2	55.5	59.7	62.2	4.2	2.5	1.0	0.0	0.25	72.0	72.0	2.0	0.0	284.8	36.6722	25.6539	20.9724	18.0654	16.0328	14.5485	13.309	12.2815	11.3742	10.5415	9.75844	8.96335	8.10203	7.012349999999999	0.0	104.4424256	73.0623072	59.7293952	51.450259200000005	45.66141440000001	41.434128	37.904032	34.977712	32.3937216	30.022192	27.79203712	25.5276208	23.07458144	19.971172799999998	0.0	12.797	17.773611111111112	2.923	4.059722222222222	74.339
87	68.5	68.6	72.2	74.2	3.6	2.0	1.0	1.0	0.29	72.0	72.0	2.0	0.0	122.9	97.888	87.1615	77.9727	70.7778	63.5471	57.078300000000006	51.5516	46.9113	42.8003	38.8951	35.1959	31.8103	28.3833	24.0356	0.177385	120.30435200000002	107.12148350000001	95.8284483	86.9859162	78.0993859	70.1492307	63.3569164	57.653987699999995	52.60156870000001	47.8020779	43.25576110000001	39.0948587	34.8830757	29.5397524	0.21800616499999997	40.204	55.838888888888896	36.574	50.79722222222222	75.918
88	61.8	62.0	62.9	65.1	0.9	2.2	1.0	1.0	0.3	72.0	72.0	2.0	1.0	327.2	100.0	100.0	98.415	79.9963	61.59680000000001	48.6012	38.3029	29.6202	22.6363	17.8265	14.5877	12.600899999999998	10.7247	8.30233	0.000577375	327.2	327.2	322.01388000000003	261.7478936	201.5447296	159.0231264	125.3270888	96.9172944	74.06597359999999	58.328308	47.7309544	41.23014479999999	35.0912184	27.165223759999996	0.0018891709999999998	34.611	48.070833333333326	29.396	40.82777777777778	75.373
89	63.5	63.7	67.6	69.9	3.9	2.3	0.0	1.0	0.36	72.0	72.0	1.8	0.0	82.5	100.0	100.0	95.9692	77.716	67.0655	60.2255	54.71710000000001	49.8423	45.5325	41.7321	38.3458	35.07	31.409100000000002	26.1607	0.0	82.5	82.5	79.17459	64.1157	55.3290375	49.6860375	45.141607500000006	41.1198975	37.5643125	34.428982500000004	31.635284999999996	28.932750000000002	25.9125075	21.5825775	0.0	43.652	60.62777777777778	39.832	55.32222222222223	74.474
90	51.4	51.6	52.9	55.9	1.3	3.0	1.0	0.0	1.29	72.0	72.0	1.8	1.0	227.4	100.0	100.0	100.0	99.4281	86.9715	73.1123	62.243300000000005	54.670399999999994	48.8802	43.6437	39.1852	35.4946	31.7269	26.1911	0.0	227.4	227.4	227.4	226.09949939999998	197.773191	166.25737020000003	141.5412642	124.3204896	111.1535748	99.24577380000001	89.10714480000001	80.7147204	72.1469706	59.5585614	0.0	47.474	65.9361111111111	43.983	61.08749999999999	74.595
91	52.0	52.0	55.1	57.4	3.1	2.3	1.0	0.0	0.34	72.0	72.0	2.0	0.0	277.3	52.1596	38.2184	33.2448	30.1431	27.5866	25.194899999999997	22.9331	20.8996	19.138	17.6252	16.2619	14.9247	13.438500000000001	11.3053	0.00554586	144.6385708	105.9796232	92.1878304	83.58681630000001	76.4976418	69.8654577	63.5934863	57.9545908	53.069674000000006	48.8746796	45.09424870000001	41.3861931	37.2649605	31.349596900000005	0.01537866978	19.522	27.113888888888887	5.425	7.534722222222221	75.627
92	62.2	62.4	63.3	63.6	0.9	0.3	1.0	1.0	0.49	70.0	70.0	2.0	1.0	279.8	100.0	100.0	99.5327	88.9146	63.71439999999999	47.2831	38.3894	32.5748	28.271599999999996	24.7008	22.2758	19.8842	17.3682	9.05989	0.0	279.8	279.8	278.49249460000004	248.78305079999998	178.27289119999998	132.2981138	107.41354120000001	91.14429040000002	79.1039368	69.1128384	62.32768840000001	55.6359916	48.5962236	25.34957222	0.0	37.008	52.86857142857143	28.886	41.26571428571428	72.367
93	51.0	51.2	51.6	53.4	0.4	1.9	0.0	1.0	0.42	72.0	72.0	2.0	1.0	220.3	100.0	100.0	99.6936	83.9885	57.4541	41.0236	29.604600000000005	21.4839	15.6833	11.6508	9.5239	8.09287	6.7421	5.10682	0.0187864	220.3	220.3	219.6250008	185.0266655	126.5713823	90.37499080000002	65.21893380000002	47.329031699999994	34.5503099	25.6667124	20.981151699999998	17.828592609999998	14.8528463	11.250324460000002	0.04138643920000001	32.014	44.46388888888889	27.263	37.86527777777778	75.803
94	67.7	67.9	68.4	73.6	0.5	5.2	0.0	1.0	1.11	72.0	72.0	1.8	1.0	143.1	100.0	100.0	100.0	100.0	96.1857	86.0131	72.3212	63.67230000000001	56.272299999999994	45.9361	40.2675	35.9111	31.6309	25.9974	0.0	143.1	143.1	143.1	143.1	137.6417367	123.08474609999999	103.49163720000001	91.11506130000001	80.5256613	65.7345591	57.622792499999996	51.388784099999995	45.2638179	37.202279399999995	0.0	50.097	69.57916666666667	47.463	65.92083333333333	74.154
95	60.9	63.8	64.8	66.9	1.0	2.1	unknown	unknown	0.0	72.0	72.0	2.0	0.0	234.8	35.7766	22.8379	18.5964	16.4212	15.099199999999998	14.127999999999998	13.2342	12.4886	11.8026	11.1343	10.4859	9.74638	8.8588	7.9865	0.0105488	84.00345680000001	53.623389200000005	43.6643472	38.5569776	35.452921599999996	33.172544	31.0739016	29.3232328	27.7125048	26.1433364	24.620893200000005	22.88450024	20.8004624	18.752302000000004	0.024768582400000003	12.749	17.706944444444446	3.174	4.408333333333333	75.828
96	60.1	60.0	73.2	75.4	13.2	2.1	0.0	0.0	1.14	72.0	76.0	2.0	0.0	172.3	42.2423	30.7139	26.173800000000004	23.4132	21.3725	19.7063	18.2814	17.0149	15.839	14.723	13.636999999999999	12.5126	11.2452	9.32029	0.00271691	72.78348290000001	52.9200497	45.09745740000001	40.3409436	36.8248175	33.9539549	31.4988522	29.3166727	27.290597	25.367729	23.496551	21.559209800000005	19.375479600000002	16.05885967	0.00468123593	16.013	21.069736842105264	3.645	4.796052631578948	75.146
97	70.1	70.2	70.8	73.2	0.6	2.4	1.0	1.0	1.55	70.0	70.0	2.0	0.0	94.1	100.0	96.0897	87.2165	75.9918	64.0728	55.6807	49.2911	43.9805	39.4195	35.2665	31.2627	27.1976	22.3556	8.64683	0.0	94.1	90.42040769999998	82.07072649999999	71.5082838	60.292504799999996	52.3955387	46.382925099999994	41.3856505	37.0937495	33.185776499999996	29.418200699999996	25.5929416	21.036619599999998	8.13666703	0.0	39.292	56.13142857142858	34.392	49.13142857142858	71.872
98	73.8	74.0	76.7	83.4	2.7	6.7	0.0	0.0	0.78	72.0	72.0	1.8	0.0	87.5	100.0	99.787	98.6485	97.3483	94.452	89.4259	77.1718	63.9711	55.24020000000001	49.0197	43.7881	39.0657	34.4072	28.438999999999997	0.00134427	87.5	87.313625	86.3174375	85.1797625	82.6455	78.2476625	67.525325	55.9747125	48.33517500000001	42.8922375	38.3145875	34.1824875	30.106300000000005	24.884124999999997	0.00117623625	50.895	70.6875	49.139	68.24861111111112	75.285
[truncated: 322 more columns]
